# Supplementary material for: Physiological mechanisms contributing to increased water-use efficiency in winter wheat under organic fertilization
Source: PLoS One. 2017 Jun 29;12(6):e0180205. doi: 10.1371/journal.pone.0180205 (PMC5491151; doi:10.1371/journal.pone.0180205)
Supplement: S1 Dataset — (XLSX) [file pone.0180205.s001.xlsx]

## Sheet: MDA
			POD activity (U g-1FW min-1)
			Mean		SD				MDA content (mg g-1FW)
			Water stress	Well-watered	Water stress	Well-watered			Mean		SD
	CK	CH58	249.254	160.985	9.1186	11.85			Water stress	Well-watered	Water stress	Well-watered
	CK	XN9871	226.781	158.825	13.5703	14.58	CK	CH58	26.2903	13.2903	1.0148	0.987
	M	CH58	455.322	186.545	18.0245	10.54	CK	XN9871	31.8121	15.2121	0.54965	0.4965
	M	XN9871	393.331	168.282	29.4807	15.987	M	CH58	17.855	12.555	0.486	0.301
							M	XN9871	27.8302	13.3302	0.524	0.3984
		SOD activity (U g-1FW min-1)
		Mean		SD
		Water stress	Well-watered	Water stress	Well-watered
CK	CH58	9.9629	8.0157	0.35271	0.214
CK	XN9871	10.0948	7.924	0.47328	0.5415
M	CH58	10.9362	8.574	0.421	0.5782
M	XN9871	10.709	8.015	0.4345	0.247

## Sheet: Fv Fm
				Fv/Fm								Fv/Fm
			Mean		SD						Mean		SD
CK	CH58	Time(d)	Water stress	Well-watered	Water stress	Well-watered		CK	XN9871	Time(d)	Water stress	Well-watered	Water stress	Well-watered
		0d	0.804	0.804	0.0102	0.0102				0d	0.8308	0.8308	0.0049558	0.0049558
		7d	0.8328	0.8375	0.0094206	0.0095025				7d	0.8328	0.8368	0.0043229	0.0036997
		14d	0.8003	0.8147	0.0083361	0.0104				14d	0.8005	0.8162	0.0052428	0.0018856
		21d	0.7401	0.7907	0.008391	0.0092014				21d	0.7568	0.7927	0.0042654	0.003547
		28d	0.68	0.7387	0.0094138	0.0091247				28d	0.7033	0.7369	0.005624	0.005647
M	CH58	0d	0.8245	0.8245	0.0046098	0.0105		M	XN9871	0d	0.8192	0.8192	0.0040694	0.0040694
		7d	0.843	0.839	0.0076485	0.0083082				7d	0.824	0.835	0.005099	0.0014142
		14d	0.8345	0.8203	0.0062858	0.0082257				14d	0.8278	0.8377	0.0049687	0.0028674
		21d	0.7747	0.806	0.0073771	0.0072901				21d	0.7852	0.8123	0.00579	0.005402
		28d	0.7135	0.7655	0.007254	0.0093897				28d	0.7231	0.7689	0.005214	0.0044969

## Sheet: Chlorophyll content
				SPAD value								SPAD value
			Mean		SD						Mean		SD
CK	CH58	Time(d)	Water stress	Well-watered	Water stress	Well-watered		CK	XN9871	Time(d)	Water stress	Well-watered	Water stress	Well-watered
		0d	56.8714	57.881	1.3111	1.4201	ns			0d	57.7905	57.5661	1.499	2.158	ns
		7d	54.4429	56.019	0.9151	0.9183				7d	57.1762	57.1226	1.2456	1.782
		14d	46.0035	50.0742	0.9789	1.048				14d	44.266	48.2221	1.4432	1.3617
		21d	28.5642	31.258	2.5267	1.1451				21d	26.0225	33.2525	1.1208	1.2108
		28d	16.89	23.3044	1.7988	1.7718				28d	16.1048	16.3176	1.1333	1.0292
M	CH58	0d	56.7762	57.7905	1.1287	1.6253		M	XN9871	0d	55.762	55.3714	1.4256	1.886
		7d	56.214	58.1524	0.8185	1.191				7d	55.9515	56.019	1.246	1.542
		14d	48.2014	51.6135	1.219	1.3654				14d	47.935	50.5801	1.2317	1.3205
		21d	33.5473	37.7213	1.0058	1.4625				21d	32.562	38.5542	0.9382	1.4662
		28d	19.6132	25.2208	1.1036	1.4343				28d	19.6415	24.4382	1.1853	1.2662

## Sheet: Photosynthetic characteristics
				Pn									Tr								gs								WUEi
				Mean		SD						Mean		SD						Mean		SD						Mean		SD
	CK	CH58	Time(d)	Water stress	Well-watered	Water stress	Well-watered		CK	CH58	Time(d)	Water stress	Well-watered	Water stress	Well-watered		CK	CH58	Time(d)	Water stress	Well-watered	Water stress	Well-watered		CK	CH58	Time(d)	Water stress	Well-watered	Water stress	Well-watered
			0d	22.54	22.54	0.7213	0.7213	1.27			0d	6.104	6.104	0.1953	0.1953				0d	0.6839	0.6839	0.0155	0.0155				0d	8.8321	8.8321	0.2826	0.2826
			7d	20.9	25.2667	0.6068	0.7342	1.17			7d	4.6544	5.7744	0.1554	0.2851				7d	0.2727	0.3413	0.0266	0.0183				7d	8.6034	8.7697	0.5316	0.3654
			14d	18.9639	22.9438	0.6688	0.8085	1.3			14d	4.8567	5.7833	0.1489	0.2585				14d	0.358	0.3803	0.0436	0.0137				14d	6.3133	6.9567	0.2753	0.2806
			21d	14.7143	18.76	0.4709	0.7254	1.2			21d	4.7281	5.126	0.1641	0.4238				21d	0.2176	0.2898	0.0348	0.0212				21d	4.8567	5.09	0.1554	0.4238
			28d	11.7	12.02	0.3744	0.3846				28d	3.048	3.3775	0.1535	0.3845				28d	0.165	0.2664	0.043	0.0253				28d	4.7425	4.9425	0.202	0.2226
	M	CH58	0d	26.2694	26.2694	0.8406	0.8406		M	CH58	0d	6.196	6.196	0.2943	0.2943		M	CH58	0d	0.5968	0.5968	0.0328	0.0328		M	CH58	0d	6.485	6.485	0.2075	0.2075
			7d	26.525	28.2333	0.8488	0.6528				7d	3.2213	4.709	0.1031	0.4448				7d	0.1615	0.241	0.0258	0.0118				7d	6.8514	7.6667	0.2192	0.0798
			14d	23.4566	26.25	0.9035	0.7728				14d	4.515	4.9267	0.1507	0.2765				14d	0.2403	0.2807	0.0386	0.0177				14d	3.8	5.234	0.2453	0.3542
			21d	16.9875	21.3	0.5075	0.8246				21d	3.1375	3.635	0.1004	0.3543				21d	0.1978	0.2214	0.0213	0.0177				21d	2.3167	4.5294	0.4257	0.3543
			28d	11.23	12.725	0.3594	0.4072				28d	1.6225	2.0233	0.1235	0.3428				28d	0.074	0.047	0.0247	0.0177				28d	2.493	2.29	0.1235	0.3428
					Pn								Tr								gs							WUEi
				Mean		SD						Mean		SD						Mean		SD						Mean		SD
	CK	XN9871	Time(d)	Water stress	Well-watered	Water stress	Well-watered		CK	XN9871	Time(d)	Water stress	Well-watered	Water stress	Well-watered		CK	XN9871	Time(d)	Water stress	Well-watered	Water stress	Well-watered		CK	XN9871	Time(d)	Water stress	Well-watered	Water stress	Well-watered
			0d	21.5333	21.6667	0.6891	0.6933	1.28			0d	8.8321	8.8321	0.2826	0.2826				0d	0.3697	0.3697	0.0046602	0.0039434				0d	2.4381	2.4532	0.1467	0.054
			7d	20.4438	22.1313	0.6542	0.7082	1.26			7d	8.6034	8.7697	0.5316	0.3654				7d	0.344	0.3926	0.0053157	0.0073084				7d	2.4763	2.5236	0.1503	0.0085815
			14d	18.53	22.7867	0.625	0.7292	1.38			14d	6.3133	6.9567	0.2753	0.2806				14d	0.3489	0.3512	0.003669	0.0062814				14d	2.9351	3.2755	0.1065	0.1358
			21d	15.192	18.23	0.5088	0.6344	1.135			21d	4.8567	5.09	0.1554	0.4238				21d	0.2878	0.3248	0.008756	0.0070633				21d	3.2739	3.8949	0.1138	0.1004
			28d	11.6667	13.8	0.3733	0.4416	1.21			28d	4.7425	4.9425	0.202	0.2226				28d	0.2182	0.2557	0.0058762	0.0077466				28d	2.46	2.7921	0.1792	0.1203
	M	XN9871	0d	23.8	24.2333	0.7616	0.7755		M	XN9871	0d	6.485	6.485	0.2075	0.2075		M	XN9871	0d	0.3392	0.3392	0.003714	0.0035083		M	XN9871	0d	3.67	3.7368	0.013	0.0994
			7d	21.8327	24.29	0.6986	0.7773				7d	6.8514	7.6667	0.2192	0.0798				7d	0.3521	0.3709	0.0113	0.006496				7d	3.866	3.683	0.0752	0.1532
			14d	20.8556	25.2333	0.616	0.8075				14d	3.8	5.234	0.2453	0.3542				14d	0.2514	0.3056	0.0119	0.008855				14d	5.1974	4.821	0.1687	0.3223
			21d	16.9875	20.5625	0.4978	0.6344				21d	2.3167	4.5294	0.4257	0.3543				21d	0.2371	0.2595	0.0062568	0.006542				21d	6.7146	6.2445	0.1776	0.1096
			28d	11.74	14.3	0.3757	0.4576				28d	2.493	2.29	0.1235	0.3428				28d	0.203	0.2476	0.006115	0.0054275				28d	4.7092	4.377	0.1281	0.2147

## Sheet: Grain filling rate
			Grain weight (mg/grain)												Grain weight (mg/grain)
			Mean				SD						Mean				SD
		M		CK		M		CK				M		CK		M		CK
	Time(d)	WS	WW	WS	WW	WS	WW	WS	WW		Time(d)	WS	WW	WS	WW	WS	WW	WS	WW
CH58	3	2.7377	2.6955	2.8783	3.214	0.1749	0.0597	0.0597	0.0847	XN9871	3	1.4477	2.1445	1.9955	2.1358	0.2754	0.1981	0.0408	0.0941
	6	4.867	4.7921	5.117	5.7138	0.307	0.0652	0.1212	0.0446		6	2.5736	3.8125	3.5475	3.797	0.0984	0.112	0.1608	0.0405
	9	8.1522	8.0267	8.571	9.5705	0.2114	0.1092	0.1203	0.0746		9	4.3108	6.3859	5.9421	6.3599	0.1648	0.1876	0.1269	0.186
	12	12.0679	12.2412	12.3534	13.1498	0.1871	0.112	0.1157	0.0875		12	7.0066	9.1927	8.5308	8.7234	0.2014	0.2014	0	0.3657
	15	14.1448	15.6188	17.5838	15.7771	0.1749	0.0597	0.0597	0.0933		15	9.4211	11.5088	9.8069	13.3364	0.2754	0.1981	0.0578	0.4844
	18	20.0758	21.7534	22.8011	20.7027	0.3451	0.2458	0.2357	0.843		18	15.441	17.0732	13.336	18.3194	0.1892	0.34	0.1982	0.357
	21	32.3003	32.6156	29.906	28.5992	0.578	0.785	0.468	0.847		21	22.2311	22.5599	20.4458	22.3545	0.1984	0.3932	0.2035	0.5205
	24	42.4404	41.0553	40.1249	39.2255	0.654	0.6519	0.8412	0.9981		24	34.6836	33.5522	31.9889	32.8593	0.3657	1.0528	1.053	1.0255
	27	47.6987	45.0245	45.6877	43.8715	0.8296	0.6191	2.6352	0.2219		27	40.4953	40.9888	37.7676	38.7209	0.6405	0.7102	0.8785	1.1547
	30	50.0528	49.5881	47.7586	46.2236	0.9463	0.7061	3.0056	0.3573		30	46.1879	47.6947	43.0767	44.1641	0.7306	0.81	1.0019	1.0248
	33	51.2578	51.006	48.7	47.1789	1.0024	1.2145	0.5818	0.4067		33	48.9578	49.2147	44.2367	46.0024	1.179	1.1578	1.1745	0.9966
	35	51.5763	51.1673	48.6848	47.236	0.9874	1.3647	0.7272	0.5084		35	49.0569	49.5473	44.7254	46.4106	0.9877	1.324	1.0248	1.2458
			Grain filling rate (mg d-1 grain-1)						Grain filling rate
		M		CK				M		CK
	Time(d)	WS	WW	WS	WW		Time(d)	WS	WW	WS	WW
CH58	3	0.3744	0.444	0.4803	0.4578	XN9871	3	0.287	0.3412	0.2682	0.305
	6	0.5677	0.6523	0.6625	0.63		6	0.6012	0.48	0.4458	0.5426
	9	0.8609	0.958	0.914	0.8669		9	0.8986	0.6861	0.7895	0.7878
	12	1.3052	1.4048	1.2608	1.2024		12	1.489	1.3768	1.2729	1.42
	15	1.9824	2.0449	1.7391	1.6419		15	2.238	1.9363	2.298	1.95
	18	2.7682	2.6617	2.4654	2.2588		18	3.017	2.6443	2.8367	2.48
	21	3.3782	3.234	2.967	2.8561		21	3.206	3.1985	2.4987	2.6457
	24	3.1246	3.1388	2.4569	2.6789		24	2.024	2.634	1.9348	2.0364
	27	1.5462	1.7933	1.29	1.286		27	0.987	0.9727	0.8634	1.0126
	30	0.2937	0.3879	0.2589	0.2642		30	0.2692	0.3352	0.2574	0.1698
	33	0.0124	0.0654	0.0587	0.0987		33	0.0125	0.0355	0.0245	0.0324
	35	0	0	0	0.01		35	0	0	0	0
