# Supplementary material for: Physiological mechanisms contributing to increased water-use efficiency in winter wheat under organic fertilization
Source: PLoS One. 2017 Jun 29;12(6):e0180205. doi: 10.1371/journal.pone.0180205 (PMC5491151; doi:10.1371/journal.pone.0180205)
Supplement: S2 Dataset — (XLSX) [file pone.0180205.s002.xlsx]

## Sheet: Weather conditions 
	Time(d)	Diurnal temperature	Relative humidity (RH)	Net radiation during
	2013-10-15	15.2567	6.6347	70.0517
	2013-10-16	12.3129	2.2183	93.6375
	2013-10-17	12.6404	2.8722	93.7342
	2013-10-18	13.6492	3.5399	91.8075
	2013-10-19	14.6838	5.5074	85.1979
	2013-10-20	13.3763	3.2641	55.4317
	2013-10-21	14.155	4.4931	67.955
	2013-10-22	14.3225	4.9212	71.5225
	2013-10-23	15.4817	5.4	73.0188
	2013-10-24	14.1483	5.8722	62.4729
	2013-10-25	11.9852	5.5512	62.69
	2013-10-26	11.4842	5.3129	69.9058
	2013-10-27	12.7813	3.8825	75.9567
	2013-10-28	14.1946	5.759	75.0904
	2013-10-29	13.5875	2.3498	78.8271
	2013-10-30	10.9067	0.2074	107.362
	2013-10-31	10.6296	0.9621	110.179
	2013-11-01	12.23	4.2553	101.328
	2013-11-02	11.1335	3.6291	98.0267
	2013-11-03	11.0313	4.2288	95.3121
	2013-11-04	11.6067	1.1484	95.5625
	2013-11-05	13.1054	6.3987	91.3767
	2013-11-06	12.6423	6.9737	78.7746
	2013-11-07	10.6413	5.7921	81.175
	2013-11-08	11.7121	4.7039	87.9604
	2013-11-09	10.3433	0.3645	99.1125
	2013-11-10	9.75	1.7586	87.7117
	2013-11-11	9.2554	0.9687	92.4254
	2013-11-12	9.5671	1.6459	87.5088
	2013-11-13	9.8583	1.4083	90.0158
	2013-11-14	8.9439	6.1799	66.8346
	2013-11-15	7.2712	5.056	72.3225
	2013-11-16	8.8273	7.1419	61.4446
	2013-11-17	6.9223	6.6629	66.2683
	2013-11-18	6.4922	6.3674	73.0596
	2013-11-19	6.1076	5.9382	78.5279
	2013-11-20	7.8666	6.915	70.3575
	2013-11-21	6.4496	3.8785	72.8571
	2013-11-22	7.0797	1.6697	82.375
	2013-11-23	5.7853	0.8634	101.983
	2013-11-24	7.1379	6.5275	70.7892
	2013-11-25	5.3941	6.6931	74.43
	2013-11-26	5.0561	3.7931	71.4167
	2013-11-27	4.9783	5.8246	44.7175
	2013-11-28	3.3009	7.5546	57.0004
	2013-11-29	2.6744	7.0326	59.3867
	2013-11-30	5.4774	6.5677	57.2921
	2013-12-01	4.7144	6.1468	61.2338
	2013-12-02	4.5606	5.2072	72.29
	2013-12-03	7.5403	6.9329	49.275
	2013-12-04	4.9703	5.7869	59.8358
	2013-12-05	7.1905	5.0891	45.2442
	2013-12-06	3.8959	5.1754	59.6029
	2013-12-07	4.4254	5.5276	66.2092
	2013-12-08	7.1207	2.2301	51.0471
	2013-12-09	3.8923	6.7037	35.4925
	2013-12-10	2.6419	2.7455	49.0638
	2013-12-11	1.506	5.5588	47.4221
	2013-12-12	2.368	5.1539	51.505
	2013-12-13	1.2801	4.4463	57.6863
	2013-12-14	3.7267	4.0014	51.2008
	2013-12-15	5.4785	3.3526	62.8296
	2013-12-16	2.615	5.0592	68.8083
	2013-12-17	1.166	3.6201	77.3829
	2013-12-18	-0.2164	2.0282	91.4925
	2013-12-19	-0.7669	0.5051	96.15
	2013-12-20	1.4158	1.9593	88.5171
	2013-12-21	1.0803	2.4751	89.1388
	2013-12-22	-0.7528	2.7373	83.4763
	2013-12-23	-0.8811	2.3444	87.6992
	2013-12-24	1.111	1.2703	84.8525
	2013-12-25	2.3678	1.6635	84.7163
	2013-12-26	0.5349	2.4788	50.6867
	2013-12-27	-2.5912	4.6481	58.7021
	2013-12-28	-0.0349	4.7228	55.1554
	2013-12-29	-1.2008	3.7442	58.945
	2013-12-30	1.3433	5.3234	50.9354
	2013-12-31	3.1693	5.609	40.5538
	2014-01-01	3.0541	4.8954	38.4917
	2014-01-02	4.1661	3.4898	34.4629
	2014-01-03	4.422	5.6513	32.5146
	2014-01-04	3.8493	5.4769	38.14
	2014-01-05	1.6633	2.5321	45.315
	2014-01-06	2.7624	2.1517	50.0567
	2014-01-07	4.9283	2.5641	57.355
	2014-01-08	3.0562	5.0036	23.2796
	2014-01-09	-0.803	4.8773	38.7338
	2014-01-10	1.0587	3.6289	43.3638
	2014-01-11	2.8451	3.7697	41.8813
	2014-01-12	2.5925	4.6246	26.3504
	2014-01-13	-0.6632	5.0652	43.0971
	2014-01-14	-0.4489	4.2289	48.2296
	2014-01-15	-0.646	2.6907	58.2029
	2014-01-16	1.1408	4.2654	57.7317
	2014-01-17	2.1928	5.1755	45.7892
	2014-01-18	0.7141	4.9333	40.3179
	2014-01-19	6.0862	3.6554	21.2133
	2014-01-20	2.2191	5.6904	31.5058
	2014-01-21	0.4436	5.3736	38.63
	2014-01-22	0.2748	5.07	41.1596
	2014-01-23	2.3088	4.6214	42.6
	2014-01-24	6.2189	3.0052	34.7638
	2014-01-25	5.2062	3.9003	31.5583
	2014-01-26	3.4884	3.7818	44.7533
	2014-01-27	3.7505	3.861	53.5821
	2014-01-28	4.2068	2.9938	56.5171
	2014-01-29	4.956	4.7655	51.55
	2014-01-30	7.4286	4.8053	52.9108
	2014-01-31	6.3732	3.1307	59.5179
	2014-02-01	6.0054	3.4585	73.5092
	2014-02-02	7.7023	4.4983	70.8204
	2014-02-03	8.341	5.2612	41.3817
	2014-02-04	1.3911	0.5692	62.8021
	2014-02-05	-2.1928	0.3678	106.517
	2014-02-06	-2.827	0.4205	104.554
	2014-02-07	-2.2518	3.09	100.838
	2014-02-08	-1.6314	0.9963	103.062
	2014-02-09	-1.9235	1.2346	99.7333
	2014-02-10	-2.3585	1.3183	98.6333
	2014-02-11	-1.5388	2.5928	88.0496
	2014-02-12	-0.8727	1.6847	99.4458
	2014-02-13	-0.3863	2.7342	89.7883
	2014-02-14	0.9395	3.8375	82.5583
	2014-02-15	0.5901	1.7238	96.5042
	2014-02-16	0.3113	0.3166	115.954
	2014-02-17	1.0347	1.8803	116.138
	2014-02-18	1.9694	3.203	109.921
	2014-02-19	2.4593	5.8343	97.5458
	2014-02-20	2.9258	5.8703	91.5442
	2014-02-21	3.4515	1.9852	96.0792
	2014-02-22	4.8436	1.6153	96.7958
	2014-02-23	6.0883	1.4789	95.925
	2014-02-24	6.0796	0.7359	98.4083
	2014-02-25	6.5723	1.1666	107.108
	2014-02-26	7.8694	1.2891	91.4808
	2014-02-27	7.8146	4.5013	68.7754
	2014-02-28	5.079	0.7568	105.911
	2014-03-01	5.4731	3.2795	106.542
	2014-03-02	5.6205	3.1031	95.9163
	2014-03-03	4.6833	1.8335	101.696
	2014-03-04	9.16	7.4841	53.2854
	2014-03-05	5.0312	1.7665	78.9596
	2014-03-06	4.6535	1.6879	109.629
	2014-03-07	3.6934	0.4137	111.779
	2014-03-08	7.0208	8.2126	92.44
	2014-03-09	7.9528	7.6401	84.6638
	2014-03-10	10.3466	7.725	78.1033
	2014-03-11	11.2894	3.6153	75.2713
	2014-03-12	12.2513	7.8862	34.7558
	2014-03-13	10.6552	7.8736	41.8838
	2014-03-14	10.7878	7.9415	44.5254
	2014-03-15	13.9492	7.8543	45.3846
	2014-03-16	14.9028	7.8015	49.345
	2014-03-17	16.2508	6.6946	37.6671
	2014-03-18	13.8471	4.2483	47.1146
	2014-03-19	13.6597	5.1639	52.7863
	2014-03-20	12.5823	7.7891	23.3567
	2014-03-21	10.7254	7.7697	41.7179
	2014-03-22	13.196	7.3722	44.6042
	2014-03-23	15.6446	7.1766	41.4492
	2014-03-24	15.16	8.1029	48.8054
	2014-03-25	17.7829	8.4565	49.6808
	2014-03-26	18.7517	8.4402	50.2142
	2014-03-27	15.5154	3.4802	81.1679
	2014-03-28	14.9467	7.5818	81.0554
	2014-03-29	17.1604	10.1396	64.7492
	2014-03-30	13.5025	1.6042	102.851
	2014-03-31	15.3313	6.318	91.4396
	2014-04-01	15.5088	9.5471	83.5183
	2014-04-02	15.2342	3.7847	82.0596
	2014-04-03	15.1413	6.0356	81.4771
	2014-04-04	12.9638	4.3667	93.4208
	2014-04-05	15.5738	9.5815	81.7075
	2014-04-06	14.9075	4.6342	57.6875
	2014-04-07	17.0446	12.0731	67.2525
	2014-04-08	18.2217	12.4194	63.0508
	2014-04-09	19.5846	11.103	59.1638
	2014-04-10	18.9813	2.1931	81.8783
	2014-04-11	14.0242	1.1755	119.646
	2014-04-12	13.6542	4.1576	111.933
	2014-04-13	15.7963	3.7779	100.954
	2014-04-14	16.6463	2.9988	100.513
	2014-04-15	15.3771	1.0173	106.508
	2014-04-16	13.4838	2.9203	111.713
	2014-04-17	15.8279	5.4377	97.29
	2014-04-18	14.7721	0.5861	117.75
	2014-04-19	15.2238	6.3561	109.629
	2014-04-20	14.3092	1.3415	113.388
	2014-04-21	12.665	1.3243	110.638
	2014-04-22	14.8777	14.0769	93.3383
	2014-04-23	17.5617	9.4375	93.3133
	2014-04-24	18.3092	5.7979	94.2783
	2014-04-25	10.1075	4.0111	99.0771
	2014-04-26	13.8681	11.183	77.0308
	2014-04-27	15.3013	11.4702	71.9213
	2014-04-28	17.1542	13.5935	70.0767
	2014-04-29	18.9821	14.6065	68.615
	2014-04-30	20.915	14.2367	63.6317
	2014-05-01	18.5454	7.2618	61.7863
	2014-05-02	18.335	13.1031	48.9283
	2014-05-03	16.1063	6.9239	67.4158
	2014-05-04	18.275	15.001	45.4828
	2014-05-05	17.3213	12.9713	50.9708
	2014-05-06	19.3517	10.5189	60.5542
	2014-05-07	24.0488	15.2372	50.6346
	2014-05-08	24.635	13.6463	43.0904
	2014-05-09	17.9683	2.7249	78.4583
	2014-05-10	12.5225	2.1864	113.263
	2014-05-11	17.7546	16.7839	65.1754
	2014-05-12	17.4183	11.0373	77.1946
	2014-05-13	17.4242	3.4339	96.52
	2014-05-14	16.9463	5.1333	75.63
	2014-05-15	18.6086	16.8449	64.0571
	2014-05-16	17.8688	3.6704	75.6729
	2014-05-17	19.9342	13.2853	72.8913
	2014-05-18	22.5438	14.7083	68.5908
	2014-05-19	23.9504	15.3587	54.9858
	2014-05-20	23.4867	14.8919	56.9421
	2014-05-21	25.4946	15.1025	54.3575
	2014-05-22	24.8154	9.8417	55.2596
	2014-05-23	20.945	1.0664	100.444
	2014-05-24	23.1579	11.8237	86.5767
	2014-05-25	22.1654	6.1559	51.9867
	2014-05-26	23.8483	16.5846	50.2875
	2014-05-27	25.2338	11.2065	44.7858
	2014-05-28	26.0071	15.0838	46.8808
	2014-05-29	26.0867	10.606	55.9613
	2014-05-30	22.6975	3.8861	73.34
	2014-05-31	23.4467	10.6087	74.6913
	2014-06-01	23.4758	8.8356	75.1258
	2014-06-02	25.9442	10.9065	75.7329
	2014-06-03	24.6746	9.0393	76.6258

## Sheet: Water status
	Leaf relative water content								Water retention capacity
		Mean		SD					Mean		SD
		Water stress	Well-watered	Water stress	Well-watered				Water stress	Well-watered	Water stress	Well-watered
CK	CH58	0.88	0.92	0.0469489	0.0313668		CK	CH58	0.56	0.68	0.0318054	0.0412025
CK	XN9871	0.88	0.92	0.0360791	0.0362378		CK	XN9871	0.54	0.65	0.0210557	0.0351938
M	CH58	0.91	0.95	0.0314456	0.0225228		M	CH58	0.79	0.72	0.0307714	0.0427907
M	XN9871	0.89	0.94	0.0364147	0.0419083		M	XN9871	0.77	0.7	0.0248329	0.038924
	Leaf water potential								Excised-leaf water loss rate
		Mean		SD						Mean		SD
		Water stress	Well-watered	Water stress	Well-watered					Water stress	Well-watered	Water stress	Well-watered
CK	CH58	-2.39	-1.3	-0.0654009	-0.0577799			CK	CH58	7.2	9.67	0.353151	0.549211
CK	XN9871	-2.48	-1.46	-0.128431	-0.0799924			CK	XN9871	7.73	10.28	0.534367	0.400839
M	CH58	-2.08	-1.19	-0.0651163	-0.074967			M	CH58	5.64	6.06	0.632277	0.423604
M	XN9871	-2.15	-1.28	-0.147945	-0.0454877			M	XN9871	6.39	6.76	0.452762	0.60218

## Sheet: Dry matter
			Dry matter remobilization (g/pot)					Dry matter remobilization effiency (%)
			Mean		SD			Mean		SD
			Water stress	Well-watered	Water stress	Well-watered		Water stress	Well-watered	Water stress	Well-watered
	CK	CH58	17.16	11.88	0.747834	0.637587		16.27	10.93	0.615348	0.705067
	CK	XN9871	17.52	4.8	0.620533	0.524049		22.59	6.23	1.01989	0.626574
	M	CH58	5.88	4.2	0.424418	0.328966		6.28	4.41	0.549152	0.613418
	M	XN9871	18.48	7.8	0.728196	0.541446		24.72	10.26	1.47364	0.434938
			Post-anthesis DM accumulation (g/pot)
			Mean		SD
			Water stress	Well-watered	Water stress	Well-watered
	CK	CH58	31.44	41.28	1.68654	1.31113
	CK	XN9871	32.4	47.44	2.8181	1.87365
	M	CH58	57.24	61.56	0.901847	3.3842
	M	XN9871	39.48	53.4	0.6075	4.04544

## Sheet: Nitrogen
			Post-anthesis N uptake (mg/pot)
			Mean		SD
			Water stress	Well-watered	Water stress	Well-watered
	CK	CH58	172.96	338.16	21.5932	23.6029
	CK	XN9871	245.76	713.4	19.4609	26.0668
	M	CH58	336	437.28	14.6955	17.9852
	M	XN9871	419.4	789	39.6209	42.2222
