# Supplementary material for: Physiological mechanisms contributing to increased water-use efficiency in winter wheat under organic fertilization
Source: PLoS One. 2017 Jun 29;12(6):e0180205. doi: 10.1371/journal.pone.0180205 (PMC5491151; doi:10.1371/journal.pone.0180205)
Supplement: S3 Dataset — (XLSX) [file pone.0180205.s003.xlsx]

## Sheet: Biomass at harvest
			Root weight (g/plant)					Leaf weight (g/plant)					Stem weight (g/plant)
			Mean		SD			Mean		SD			Mean		SD
			Water stress	Well-watered	Water stress	Well-watered		Water stress	Well-watered	Water stress	Well-watered		Water stress	Well-watered	Water stress	Well-watered
	CK	CH58	1.05	0.87	0.0900851	0.104784		1.44	1.27	0.102076	0.154792		2.84	3.26	0.261041	0.448125
	CK	XN9871	0.96	0.84	0.118902	0.0559981		0.79	0.86	0.107236	0.103151		2.11	2.63	0.299145	0.360395
	M	CH58	0.92	0.82	0.0347351	0.080592		1.31	1.14	0.183087	0.0841138		3.65	3.88	0.513712	0.458254
	M	XN9871	0.94	0.86	0.121008	0.160101		0.94	0.94	0.119961	0.202489		3.05	2.55	0.379612	0.435353
			Ear weight (g/plant)					Total dry biomass (g/plant)					Root/Shoot ratio
			Mean		SD			Mean		SD			Mean		SD
			Water stress	Well-watered	Water stress	Well-watered		Water stress	Well-watered	Water stress	Well-watered		Water stress	Well-watered	Water stress	Well-watered
	CK	CH58	4.28	5.89	0.424456	0.200964		9.62	11.28	0.642617	0.502811		0.12	0.08	0.00567943	0.00275971
	CK	XN9871	4.61	6.58	0.299178	0.40394		8.47	10.92	0.738719	0.58808		0.13	0.08	0.00333672	0.00444865
	M	CH58	6.2	7.07	0.382704	0.569778		12.08	12.91	0.597221	0.628177		0.08	0.07	0.00363517	0.00193098
	M	XN9871	5.83	6.46	0.366995	0.300605		10.76	10.81	0.522425	0.543688		0.1	0.09	0.00726428	0.00245169

## Sheet: Yield
			1000-grain weight (g)					Grain number per plant
			Mean		SD			Mean		SD
			Water stress	Well-watered	Water stress	Well-watered		Water stress	Well-watered	Water stress	Well-watered
	CK	CH58	48.68	47.24	0.727221	0.508399		90.01	93.13	3.08325	5.93785
	CK	XN9871	43.86	44.97	1.02023	0.520515		94.15	98.25	4.91002	5.07301
	M	CH58	50.96	50.49	0.963462	0.718955		103.88	108.17	5.7131	6.13378
	M	XN9871	48.29	45.02	0.74388	0.82481		101.39	106.55	5.96797	4.27944
			Yield (g/plant)					HI
			Mean		SD			Mean		SD
			Water stress	Well-watered	Water stress	Well-watered		Water stress	Well-watered	Water stress	Well-watered
	CK	CH58	4.05	4.43	0.2288	0.252911		42.1	39.27	2.91404	3.05865
	CK	XN9871	4.16	4.77	0.220296	0.249456		47.11	43.68	3.74768	2.58184
	M	CH58	5.26	5.48	0.246019	0.178639		43.54	42.45	2.74236	2.85724
	M	XN9871	4.83	5.1	0.258871	0.118682		44.89	47.18	3.32371	2.91134

## Sheet: WUE
			Total water consumption (kg/plant)							Water consumption rate per plant (g/d )
			Mean		SD					Mean		SD
			Water stress	Well-watered	Water stress	Well-watered				Water stress	Well-watered	Water stress	Well-watered
	CK	CH58	1.19	1.92	0.0460423	0.148278		CK	CH58	34.04	54.73	2.02432	4.77329
	CK	XN9871	1.36	2.15	0.107119	0.133331		CK	XN9871	38.75	61.34	1.28115	1.81558
	M	CH58	1.35	1.76	0.0445936	0.132532		M	CH58	38.6	50.15	1.41383	4.49923
	M	XN9871	1.21	1.68	0.0958271	0.0671247		M	XN9871	34.45	47.86	2.59767	3.14154
			Water use efficiency for biomass yield (g kg-1 plant-1)							Water use efficiency for grain yield (g kg-1 plant-1)
			Mean		SD					Mean		SD
			Water stress	Well-watered	Water stress	Well-watered				Water stress	Well-watered	Water stress	Well-watered
	CK	CH58	2.2	1.8	0.199316	0.133302		CK	CH58	1.78	1.48	0.0579983	0.137634
	CK	XN9871	1.86	1.84	0.122728	0.127619		CK	XN9871	1.71	1.48	0.0608905	0.0965619
	M	CH58	3.69	3.06	0.257682	0.101729		M	CH58	2.21	1.8	0.124223	0.0527867
	M	XN9871	2.44	2.2	0.100994	0.024553		M	XN9871	2.16	1.85	0.108468	0.0681217
